# Supplementary material for: A genome-wide association study of total child psychiatric problems scores
Source: PLoS One. 2022 Aug 22;17(8):e0273116. doi: 10.1371/journal.pone.0273116 (PMC9394806; doi:10.1371/journal.pone.0273116)
Supplement: S1 Table — (XLSX) [file pone.0273116.s002.xlsx]

## Sheet: Supplementary Table 1
Supplementary Table S1: Cohort-specific Genetic Methods
								Pre-Imputation Variant Filters				Pre-Imputation Sample Filters/Checks
Cohort	Ancestry	Study Design	Number of principle components of ancestry	Random Variables	Other Covariates	Genotyping Platform	Calling Algorithm	Call Rate	MAF	HWE	Other Filters	Call rate	Heterozygosity	Ethnicity	Sex mismatch	Duplicates	Relatedness	Other Filters	1000G Reference Panel Version	Imputation Software	Association software	Genetic Methods Reference	Other Remarks
1958BC-T1DGC	European	Unrelated	1-5	0	Sex, Age	Illumina Infinium 550K chip	ILLUMINUS	>95%	> 1%	>1.00E-6		>0.95	Yes	Yes	Yes	Yes	Yes		IMPUTE	1000G Phase 1 v3	Plink	Barrett JC, Clayton DG, Concannon P, Akolkar B, Cooper JD, Erlich HA et al. Genome-wide association study and meta-analysis find that over 40 loci affect risk of type 1 diabetes. Nat Genet 2009; 41(6): 703-707.
1958BC-WTCCC	European	Unrelated	1-5	0	Sex, Age	Affymetrix SNP 6.0 platform	Chiamo	≥95%	> 1%	>1.00E-6		>0.95	Yes	Yes	Yes	Yes	Yes		IMPUTE	1000G Phase 1 v3	Plink	Sawcer S, Hellenthal G, Pirinen M, Spencer CC, Patsopoulos NA, Moutsianas L et al. Genetic risk and a primary role for cell-mediated immune mechanisms in multiple sclerosis. Nature 2011; 476(7359): 214-219.
ALSPAC	European	Unrelated	1-4	0	Sex, Age	Illumina HumanHap550quad-chip	Illumina GenomeStudio	0.95	0.01	5e-07		0.97	Yes	Yes	Yes	Yes	Yes		Iv3	IMPUTE	SNPTEST
BREATHE	European	Unrelated	0	0	Sex, Age	HumanCore BeadChip WG-330-1101 (Illumina)	GeneTrain2.0 algorithm (with a default threshold of 0.15) based on HapMap clusters implemented in the GenomeStudio software	0.97	0.01	1.1e-06		>98% and LRR SD>0.3	Yes	Yes	No	No	Yes		Iv3	IMPUTE2	SNPTEST		imputed region 5Mb. We have identified the chunks with less than 200 SNPs in the genotyped data, to be merged with contigous chunks, so resulting chunks that have enough SNPs to for imputation.
CADD	European	Unrelated	1-10	0	Sex, Age	Affymetrix 6.0	Beaglecall	0	0	0		0	Yes	Yes	Yes	Yes	Yes		Iv3	Shapeit2, IMPUTE2	PLINK v1.90b3s
CATSS	European	Twin Study	1-6	Twin zygosity	Sex, Age	Illumina Infinium PsychArray-24 BeadChip	Genome Studio & zCall (rare variants)	0.98	0	1e-06	Checks on discordant genotypes among duplicate samples or MZ pairs; checks on alelle frequency differences against 1KG European samples; checks on common variants significantly associated with more than 1 genotyping batch (at p<5e-8)	0.98	Yes	Yes	Yes	Yes	Yes	possible sample contamination as indicated in the excessive relatedness with other samples	IIIv5	Shapeit2, Minimac3	Raremetalworker	Brikell I, Larsson H, Lu Y, Pettersson E, Chen Q, Kuja-Halkola R, Karlsson R, Lahey BB, Lichtenstein P, Martin J. The contribution of common genetic risk variants for ADHD to a general factor of childhood psychopathology. Molecular Psychiatry. 2018 Jun 22:1.
COPSAC2010	European	Unrelated	1-5	0	Sex, Age	Illumina Infinium HumanOmniExpressExome Bead chip	GenomeStudio (Illumina)	0.98	0.01	>1e-6		0.95	<0.0375 & >0.27	Yes	Yes	Yes	Yes		IIIv5	Minimac (Michigan Imputation Server)	SNPTEST v2.5.2	Loisel DA, Du G, Ahluwalia TS, Tisler CJ, Evans MD, Myers RA, Gangnon RE, Kreiner-Møller E, Bønnelykke K, Bisgaard H, Jackson DJ, Lemanske RF Jr, Nicolae DL, Gern JE, Ober C. Genetic associations with viral respiratory illnesses and asthma control in children. Clin Exp Allergy. 2016 Jan;46(1):112-24. doi: 10.1111/cea.12642. (PMID: 26399222)	Bisgaard H. Deep phenotyping of the unselected COPSAC2010 birth cohort study. Clin Exp Allergy. 2013;43(12):1384-94. (PMID:24118234)
FinnTwin12	European	Twin Study	0	Genetic relatedness matrix (family structure/population stratification)	Sex, Age	Human670-QuadCustom v1 A, HumanCoreExome-12 v1.1 A and HumanCoreExome-12 v1.0 A chips	Illuminus for 670k chip and GenCall + zCall for HumanCoreExome chips	0.95	0.01	1e-06		0.95	Yes	Yes	Yes	Yes	Yes		Iv3	IMPUTE2	GEMMA	Zhou X, Stephens M. Genome-wide efficient mixed-model analysis for association studies. Nature genetics. 2012 Jul;44(7):821.
GenR	European	Unrelated	1-4	0	Sex, Age	Illumina HumanHap 610 and 660 Quad chips	Beadstudio	0.95	0.001	1e-07		0.975	Yes	Yes	Yes	Yes	Yes		IIIv5	Minimac (Michigan Imputation Server)	rvtests and GRIMP	Medina-Gomez C, Felix JF, Estrada K, Peters MJ, Herrera L, Kruithof CJ, Duijts L, Hofman A, van Duijn CM, Uitterlinden AG, Jaddoe VW. Challenges in conducting genome-wide association studies in highly admixed multi-ethnic populations: the Generation R Study. European journal of epidemiology. 2015 Apr 1;30(4):317-30.	GRIMP Reference: Estrada, K., Abuseiris, A., Grosveld, F.G., Uitterlinden, A.G., Knoch, T.A., Rivadeneira, F. (2009) GRIMP: a web- and grid-based tool for high-speed analysis of large-scale genome-wide association using imputed data, Bioinformatics, 25, 2750-2752.
Gini-Lisa	European	Unrelated	0	0	Sex, Age	Affymetrix 5.0 / Affymetrix 6.0	BRLMM-P (5.0) / BIRDSEED V2 (6.0)	0.95	0.01	1e-05		0.95	Yes	Yes	Yes	Yes	Yes		Iv3	IMPUTE2	SNPTEST
Glaku	European	Unrelated	1-3	0	Sex, Age	Illumina Human Omni Express Exome 1.2	Beadstudio	0.95 (0.99 in MAF<.05)	MAF<10/N	1.1e-06		0.98	Yes	Yes	Yes	Yes	Yes		IIIv5	IMPUTE2	SNPTEST
INMA	European	Unrelated	0	0	Sex, Age	HumanOmni1-Quad v1.0 Beadchip (Illumina)	GeneTrain2.0 algorithm (with a default threshold of 0.15) based on HapMap clusters implemented in the GenomeStudio software	0.98	0.01	1.1e-06		>98% and LRR SD>0.3	Yes	Yes	No	No	Yes		Iv3	IMPUTE2	SNPTEST		imputed region 5Mb. We have identified the chunks with less than 200 SNPs in the genotyped data, to be merged with contigous chunks, so resulting chunks that have enough SNPs to for imputation.
MUSP	European	Unrelated	1-10	0	Sex, Age	Beadchip Array 24x1 Infinium HTS HCoreExmPls Psych Chip v1.0	GenomeStudio	0.95	0.01	1e-06		0.95	Yes	Yes	Yes	Yes	Yes		Michigan Imputation Server	1000G Phase 3	SNPTEST
NFBC1986	European	Unrelated	1-4	0	Sex, Age	Illumina HumanOmniExpressExome-8v1.2	GenomeStudio	0.95	0	0.0001		0.99	Yes	Yes	Yes	Yes	Yes		IIIv5	IMPUTE2	SNPTEST
NTR	European	Twin Study	0	Genetic relatedness matrix (family structure/population stratification)	Sex, Age	Affymetrix Genome-Wide Human SNP Array 6.0	Birdseed v2	0.95	0	1e-06	Mendel errors	0.9	Yes	Yes	Yes	Yes	Yes	CQC	Iv3	IMPUTE2	GCTA	Mbarek H, Milaneschi Y, Hottenga JJ, Ligthart L, de Geus EJ, Ehli EA, Willemsen G, Davies GE, Smit JH, Boomsma DI, Penninx BW. Genome-wide significance for PCLO as a gene for major depressive disorder. Twin Research and Human Genetics. 2017 Aug;20(4):267-70.
RAINE	European	Unrelated	1-2	0	Sex, Age	Human660W Quad BeadChip	Beadstudio	0.95	0.01	5.7e-07	ATCG ambiguous SNPs	0.97	Yes	Yes	Yes	Yes	Yes		Iv3	Minimac and MACH	ProbAbel	Jones RM, Cadby G, Melton P, Abraham L, Whitehouse A, Moses E. Genome-wide association study of autistic-like traits in a general population study of young adults. Frontiers in human neuroscience. 2013 Oct 11;7:658.
TCHAD	European	Twin Study	1-6	Twin zygosity	Sex, Age	Illumina Infinium PsychArray-24 BeadChip	Genome Studio & zCall (rare variants)	0.98	0	1e-06	Checks on discordant genotypes among duplicate samples or MZ pairs; checks on alelle frequency differences against 1KG European samples; checks on common variants significantly associated with more than 1 genotyping batch (at p<5e-8)	0.98	Yes	Yes	Yes	Yes	Yes	possible sample contamination as indicated in the excessive relatedness with other samples	IIIv5	Shapeit2, Minimac3	Raremetalworker	Brikell I, Larsson H, Lu Y, Pettersson E, Chen Q, Kuja-Halkola R, Karlsson R, Lahey BB, Lichtenstein P, Martin J. The contribution of common genetic risk variants for ADHD to a general factor of childhood psychopathology. Molecular Psychiatry. 2018 Jun 22:1.
TEDS	European	Unrelated	1-8	0	Sex, Age	Affymetrix GeneChip 6.0	CHIAMO	0.98	0.01	1e-20		0.98	Yes	yes	yes	yes	yes		Iv3	IMPUTE2	SNPTEST	Krapohl E, Euesden J, Zabaneh D, Pingault JB, Rimfeld K, Von Stumm S, Dale PS, Breen G, O'reilly PF, Plomin R. Phenome-wide analysis of genome-wide polygenic scores. Molecular psychiatry. 2016 Sep;21(9):1188.
TRAILS	European	Unrelated	1-10	0	Sex, Age	Illumina CytoSNP12 v2	Beadstudio	0.95	0.01	1e-06		0.95	Yes	Yes	Yes	Yes	Yes		Iv3	IMPUTE2	SNPTEST
YFS	European	Unrelated	1-4	0	Sex, Age	Illumina custom made BeadChip Human 670-Quad	Illuminus	0.95	0.05	1e-06		0.95	Yes	Yes	Yes	Yes	Yes		Iv3	IMPUTE2	SNPTEST	Smith EN, Chen W, Kähönen M, Kettunen J, Lehtimäki T, Peltonen L, Raitakari OT, Salem RM, Schork NJ, Shaw M, Srinivasan SR. Longitudinal genome-wide association of cardiovascular disease risk factors in the Bogalusa heart study. PLoS genetics. 2010 Sep 9;6(9):e1001094.
