# Supplementary material for: A genome-wide association study of total child psychiatric problems scores
Source: PLoS One. 2022 Aug 22;17(8):e0273116. doi: 10.1371/journal.pone.0273116 (PMC9394806; doi:10.1371/journal.pone.0273116)
Supplement: S2 Table — (XLSX) [file pone.0273116.s003.xlsx]

## Sheet: Supplementary Table 2
Supplementary Table S2: Quality Control
Cohort	Number of SNPs before QC	Number of SNPs after QC	Missing Allele Information	Missing P-values	Missing Beta	Missing Standard Error	Missing Effect Allele Frequency	Missing Sample Size	Missing Imputation Information	Invalid P-value	Invalid Standard Error	Invalid Beta	Invalid Effect Allele Frequency	Invalid Imputation	Monomorphic SNPs	n<60	Minor Allele Count > 30	Low Imputation Quality (R2<0.30 or Info<0.40)	Non-matching alleles with reference	Chromosome:Position not matching with reference	Duplicate Variants	Strand Changes	Switched orientation	Switched orientation (non-palindromic SNPs)	Allele Mismatch with Reference	Allele Reference Missing	Correlation Allele Frequence in Cohort vs Reference	Maximum Sample Size	Lambda
1958BC-T1DGC	38048242	8983200	0	21506521	0	0	0	0	0	0	0	0	0	0	9	343	7539281	2206	17	0	4689	0	6844171	6	11976	508287	0.99229	2169	1.01879
1958BC-WTCCC	38051839	9182171	0	21444898	0	0	0	0	0	0	0	0	0	0	31	355	7403868	2176	27	0	6080	0	7018309	19	12233	527200	0.992563	2260	1.01124
ALSPAC	28699509	11278129	0	10624601	0	0	0	0	0	0	0	0	0	159880	0	0	6209161	414162	0	0	102	0	10397935	0	13474	879439	0.994872	5461	1.01832
BREATHE	34195031	8451568	0	16850796	51	21822	0	0	0	0	326	1215	0	0	0	0	8740951	117147	0	0	16	0	7926435	0	11139	524443	0.992989	1616	1.00889
CADD	38043209	6227469	0	25258241	0	0	0	0	0	0	0	0	0	0	152	38513	6510158	14	0	0	60	0	4450090	7	8602	275419	0.988129	358	1.00093
CATSS	8517838	8475261	0	0	0	0	0	0	0	0	0	0	0	0	0	0	0	0	1612	0	32490	0	8462530	23	8475	5816	0.993027	3400	1.01454
COPSAC2010	13427201	7822112	0	0	0	0	0	0	1387	0	142	546	0	0	0	0	5197954	226972	6203	0	163752	0	7783363	0	8133	31153	0.99084	547	1.00514
FinnTwin12	9145829	8394908	0	0	0	0	0	0	0	0	0	0	0	14	0	0	657301	40010	0	0	42304	0	552	1	11292	402544	0.983519	959	1.01761
GenR	32940894	10861748	0	17073778	0	0	0	0	0	0	0	0	0	0	0	0	4477346	195487	7174	0	317098	0	10325018	0	8263	532622	0.991638	1879	1.01454
Gini-Lisa	30056331	9068390	0	14283709	0	0	0	0	0	0	205	739	0	0	0	0	6543251	147893	0	0	19	0	8514269	5	12125	553339	0.993819	1389	1.00374
Glaku	5116812	5109905	0	0	0	0	0	0	0	0	0	0	0	0	0	0	0	0	0	0	0	0	5109464	11	6907	0	0.984119	312	1.0136
INMA	34641535	6965095	0	20881075	30	8176	0	0	0	0	153	1273	0	0	0	0	6703095	31926	0	0	40936	0	6570717	1	9776	393360	0.990337	583	1.00561
MUSP	14751550	8903783	0	0	0	0	0	0	0	0	0	490	0	0	0	0	5411769	379148	5027	0	43102	0	8860437	0	8231	36281	0.993648	1225	1.00889
NFBC1986	81571831	11026152	0	63687540	0	9728	0	0	0	0	204	682	0	0	0	0	6713906	60239	6720	0	57771	0	10919387	6	8889	100795	0.986002	3304	1.00047
NTR I	6769467	6761057	0	0	0	0	0	0	0	0	0	0	0	0	0	0	0	0	0	0	3	0	5247353	0	8407	280601	0.994253	2336	0.996273
NTR II	9169446	8902520	0	0	0	0	0	0	0	0	0	0	0	0	0	0	0	0	7797	0	245738	0	7026271	0	13391	36693	0.990114	2960	1
RAINE	28627862	7470820	0	159915	0	0	0	0	0	0	5651755	512619	0	0	10826	0	13765149	1046309	0	0	1	0	1425153	0	10468	146707	0.995838	1366	1.01313
TCHAD	8509850	7950663	0	0	0	0	0	0	0	0	0	0	0	0	0	0	519372	0	1496	0	30182	0	7938452	25	8137	5314	0.991929	952	0.992091
TEDS	5237464	5188820	0	12	0	0	0	0	0	0	0	0	0	0	0	0	43353	16	0	52471	61	0	5072061	2	5202	116338	0.997166	2707	0.987923
TRAILS	16933190	8984818	0	2879502	2	18876	0	0	0	0	259	279	0	0	14205	0	4940937	82177	0	0	34	0	8429433	73	12101	554423	0.992412	1283	1.01879
YFS	38046656	8652279	0	23996254	0	0	0	0	529394	0	0	0	0	0	0	0	4824140	32658	0	0	20	0	8035267	0	11911	616355	0.983765	1352	1.00093
